# Supplementary material for: miRNAs in Follicular and Oviductal Fluids Support Global DNA Demethylation in Early-Stage Embryos
Source: Int J Mol Sci. 2024 May 28;25(11):5872. doi: 10.3390/ijms25115872 (PMC11172648; doi:10.3390/ijms25115872)
Supplement: Supplementary file 1 [file ijms-25-05872-s001.zip]

Archive with 4 entries (4 files):
- Supplementary Figure S1.pdf
- Supplementary Materials and Methods.pdf
- Supplementary Table S1.pdf
- Supplementary Table S2.xlsx
