# Supplementary material for: miRNAs in Follicular and Oviductal Fluids Support Global DNA Demethylation in Early-Stage Embryos
Source: Int J Mol Sci. 2024 May 28;25(11):5872. doi: 10.3390/ijms25115872 (PMC11172648; doi:10.3390/ijms25115872)
Supplement: Supplementary file 1 [file ijms-25-05872-s001.zip › Supplementary Table S2.xlsx]

## Sheet: Sheet1
		Supplementary Table S2 Sequences of miRNA mimic used for experiment
		miRNA mimic	Sequence (5'-3')	Catalog No.
		bta-miR-29b	UAGCACCAUUUGAAAUCAGUGUU	#4464066
		bta-miR-199a-3p	ACAGUAGUCUGCACAUUGGUUA	#4464066
		bta-miR-148a	UCAGUGCACUACAGAACUUUGU	#4464066
		miRNA mimic Negative control #1	No Data	#4464059
		miRNA mimics were purchased from miRVana (Ambion, NY, USA). The sequence of miRNA mimic Negative control #1 is undisclosed.
